# Supplementary material for: Selective recruitment of stress-responsive mRNAs to ribosomes for translation by acetylated protein S1 during nutrient stress in Escherichia coli
Source: Commun Biol. 2022 Sep 1;5:892. doi: 10.1038/s42003-022-03853-4 (PMC9437053; doi:10.1038/s42003-022-03853-4)
Supplement: Supplementary file 3 — Supplementary Data 1 [file 42003_2022_3853_MOESM3_ESM.xlsx]

## Sheet: Sheet1
S1				S1 (K11Q/K464Q)
Number	RFU	SBS sequence		Number	RFU	SBS sequence
1-1	108438	GACACCATTTC		2-1	59662.3	CTGGGTTCTCA
1-2	85110.9	CTCACAAGGAA		2-2	50354.6	TCATATCTACA
1-3	78539.8	GTAATGTCAGG		2-3	50033	GTTTCGGGCCT
1-4	76401.3	CTCGGGGGTCG		2-4	41126.5	TGTTAGCCTCA
1-5	72371.3	TTTTTTATTTC		2-5	38987.3	ATTAATTCACT
1-6	64247.9	GATTGATTATG		2-6	36927	ATTTTGACTCG
1-7	63867.1	ATATTGTTAGT		2-7	36665.3	ATTTTGACTCG
1-8	60315.2	TGCTTACTCGT		2-8	36028.1	AATACACTTTTA
1-9	59768.1	ACCCACTCACG		2-9	35630.4	CGGGCACTACT
1-10	58858.2	GACAAGACGCC		2-10	34805.3	ACCCTGTCGCG
1-11	58572.4	TCGCGGTGTGG		2-11	34463.6	TTCCCCCCCGG
1-12	53158.8	CGAGACGATAC		2-12	32211.1	CTAAAATCGCT
1-13	45589.5	GGCCGTCAATG		2-13	31997.5	GTCTTGCACTG
1-14	44780.5	TTACGACAACT		2-14	30574.1	CGAGTGAGATG
1-15	42249	AAACTCGACTT		2-15	30388.8	TCGTTGGCTTG
1-16	41185.5	TCCGTAATCCG		2-16	30195.8	GCATAATTACA
1-17	41038.8	CTAAATTATCC		2-17	29622.4	TAGACAAGGCG
1-18	39154	GCTGAGCTTAC		2-18	29518.9	ATATCTGTGCA
1-19	39035.1	ATATTGTTAGT		2-19	28864.9	TCTTGTACGTT
1-20	38196.9	TTTAGCCCACC		2-20	28315.5	TTTTACTTAAT
1-21	38155.1	GACCTCCGTTT		2-21	27774.2	CCCCAAAAATC
1-22	37347.6	GCACGTTCCCT		2-22	26704.5	TCTACCCTACC
1-23	36625.3	GACTACTCTTT		2-23	26190.1	CGTCTTTAAAA
1-24	35896	CCTCTACGCGA		2-24	25710.7	ACGAGTATCTT
1-25	34927	GCCGCATGTCC		2-25	25687	CGTCAATAAAC
1-26	34725.3	GTAGAATGTCG		2-26	25594.2	TACGGCCTGGC
1-27	33346.6	GCCATGTCACT		2-27	25460.3	TTCCTGCTTAC
1-28	33319.9	TGTATCCCTTT		2-28	25446.5	GTAGTCGTTGT
1-29	33099.4	GCGGCCGCTGA		2-29	24562.3	CGAGTGAGATG
1-30	32798.8	GTGTTTAGCGG		2-30	24228.9	TTTGCCCACGT
1-31	30513.5	AAGGTTTTTGT		2-31	24105.1	GGGCTGCCTCC
1-32	30244.7	GTAGCCTATCC		2-32	24029	TTCATTGTCCT
1-33	30134.2	ATGTGGAGCTA		2-33	23887.9	ATACTTGTGTG
1-34	29946.3	GTGGCCTCCAA		2-34	23846.8	TTCGCGAACTA
1-35	29406.5	GTTCTCCCGAT		2-35	23042.8	TACCCTCTGCA
1-36	28756.9	GGTCTTGTATG		2-36	22907.1	CTGTGCAGCGC
1-37	28623.2	CCCTGTCACCT		2-37	22879.2	CGTCGGTCAAA
1-38	27498.6	GTCCCCAACGC		2-38	22809.1	TGTGCACGAGC
1-39	27396.8	ATGTGGAGCTA		2-39	22507.7	GACTTACGCGC
1-40	27395.6	ACTGTGGCCAG		2-40	22262.9	GCGTCCCGACG
1-41	27012.6	GTTGGGCGACT		2-41	22223.8	GAGGTCACTAC
1-42	26938.2	CCCGGGGGCGT		2-42	21998.3	GTTCTAACACT
1-43	26850.9	TTGGGGTCTTG		2-43	21965.2	TCGCCCCGATA
1-44	26850.4	CTGATTCAGTT		2-44	21906.2	ACTTGGAATTT
1-45	26042.1	CAGAATACAAG		2-45	21886	TTCCCCCACCC
1-46	25241.9	CTGCTGGGTTT		2-46	21712.3	GCGCGTGCAAG
1-47	23414.5	GTTTCGGTACT		2-47	21400	TTATTCTGGGT
1-48	23380.5	GTGTGCGCGAT		2-48	21355.9	GCGCCACTGCG
1-49	22339.1	TTGTCGATGGA		2-49	21057.9	TGACTGGGCTG
1-50	21898.6	GTATTATGGGT		2-50	20771.6	ATCGTGTGCGG
1-51	21530.6	TCGGAACAAAA		2-51	20510.2	GTTAGATTCGG
1-52	21406.1	CTGCCAACTGC		2-52	20163.5	GCCTATGCCCT
1-53	21175.4	CTTCCCATCGT		2-53	19718.5	TACGGCCTGGC
1-54	19823.7	ACCGATTATCC		2-54	19415.4	GACGGTTTGGT
1-55	19495.1	TGAATTGTCAA		2-55	18902.1	TCCCCCGTTTC
1-56	19050.2	TTGAATGTGAT		2-56	18597.6	GCGTCCGTATG
1-57	18984.1	GCTACTGTTTT		2-57	18514.2	AGTGGTTTACA
1-58	18896.7	CGAAAAATCCG		2-58	18353.7	AGTGGTTTACA
1-59	18780	GGGTGCGACTA		2-59	18351.2	GAGACGATCAA
1-60	18765.8	CACTGGCTGAC		2-60	18119.4	ATTGAGGCGCC
1-61	18737.7	CGGTGCGCCCT		2-61	18072	GGTTACCCCTG
1-62	18359	ACGGGTCTGAA		2-62	18041.8	AGCCTGCAGCG
1-63	17935.8	TAGATAGATTT		2-63	17778.6	CCAGCTTGCGC
1-64	17911	TACTGCAGAAC		2-64	17473.3	TTTCCAGTCGT
1-65	17857.1	CGTCCTCCCTT		2-65	17328.4	TTCATTGTCCT
1-66	17856.5	TAGATGACTTG		2-66	16936.9	TGCCCCGAGCT
1-67	17652.8	GACACCATTTC		2-67	16889.4	CTGAGCCCCCC
1-68	17550.2	CCATTTGTCCC		2-68	16790.6	TCGGTCCTAAA
1-69	17395.5	GCGAGGTCGCC		2-69	16605.7	ATGAGTAGGGG
1-70	16979	TAATGGCCCGG		2-70	16135	CTGTTCGCGAC
1-71	16845.1	TACTATATAAA		2-71	15944.8	TGTGCACGAGC
1-72	16755.9	CCGCGCGCCAG		2-72	15900	GGGCTCTTTGG
1-73	16724.6	CCCAGGAGCAG		2-73	15834.9	TCGGCGCCTGG
1-74	16638.8	ATTAAGGTGTG		2-74	15826.2	AGGCTAAGACG
1-75	16549.3	GGGTCTCTGAA		2-75	15594.1	GGTAAGAACTC
1-76	16499	TTGAATGTGAT		2-76	14917.5	TGTGGCTTTGA
1-77	16311.9	CTTCCGACCTA		2-77	14732.8	CGCGCGCAATT
1-78	15976.9	CCCCTGGGCCA		2-78	14511.5	GGCAAATCGAC
1-79	15889.1	ATGAGTCTAAT		2-79	14314.8	ATGAGTAGGGG
1-80	15629.6	AGAATGATTCC		2-80	14144.9	CTGATGTGATG
1-81	15618.1	TACCCGGGGTG		2-81	13829.8	TGATAAGGTAA
1-82	15453.3	ACTTATCATAT		2-82	13676	GGGTCCCTATA
1-83	15149.7	TCTATAGTCAT		2-83	13672.6	GGCGACCACCC
1-84	15148.5	TCCGAGTTTCC		2-84	13395	TTCGGCCGTCT
1-85	14958.9	CGCTCATCTCG		2-85	13293.4	TCTATTGCTTA
1-86	14883.5	GCGTGCAACGG		2-86	13268	CCTGCCCTTAA
1-87	14700	GTTAGCTGTAG		2-87	13114.8	AGGACTGCTAC
1-88	14341.6	TGGCTCTTTTT		2-88	12983.3	TTGTAGTCAAG
1-89	14337.3	ATACGAACCGC		2-89	12921.8	TCCTGTGATTC
1-90	14332.4	CAACCCCCCTT		2-90	12578.6	GGTCGGGAGCT
1-91	14285.2	TTGGATCCGCG		2-91	12475.8	GGGGCTATGCA
1-92	14067	ATTCGTGCTAG		2-92	12153.2	GTCAGCTCTTG
1-93	13978.5	AGAATGATTCC		2-93	11976.3	GAATTAGCAGT
1-94	13921.5	CACGGGGCTGC		2-94	11923.9	TCGGTCCTAAA
1-95	13194	GGTGAATCCTC		2-95	11735.2	CACTCCCCATA
1-96	13132.7	GAATAATATA		2-96	11706.8	TAGGTGCATTC
1-97	13032.9	TTGTGATGAAT		2-97	11599.8	TCGCCTCGGGT
1-98	12974.6	CTCGCCGCCGT		2-98	11435.9	GGCCGGATCCG
1-99	12909.8	TTTGGGCTACC		2-99	11292.3	GAGCACCTCCT
1-100	12817.4	CGTTTCTCGAC		2-100	11215.5	GGAGGTTCTGA
1-101	12620.8	GTGCGTGATCC		2-101	11097.6	GTATGAATCTC
1-102	12587.7	CCTTCCCGTAT		2-102	11003.2	CGGTCGCCCAG
1-103	12335.4	TGGTGAGCCCT		2-103	10808.4	AGTATATTCCC
1-104	12308.7	CATAAGCGAAG		2-104	10601.7	CTGAAACTCCA
1-105	12209.6	ATCCCCGTTCC		2-105	10581.4	GGGGTTCAGCC
1-106	12129.4	AGCTTTGTTGT		2-106	10369.9	GCGCCGCCGCC
1-107	11824.3	CACGGGGCTGC		2-107	10254.6	GGGTCCATCGC
1-108	11794.2	ATGTAGCGCCG		2-108	10002.5	CGATCGTCGCC
1-109	11156.6	CCGACCCCTTC		2-109	9943.58	ATGCGGGCGCA
1-110	10397.7	GGGGGTCTCCC		2-110	9774.52	CTCCGGCGAGT
1-111	10343.7	TCGGTTCGCCA		2-111	9571.31	TTTCCAAGGTA
1-112	10246.7	CCAGGGTAATT		2-112	9443.12	CAAGTTTGGTC
1-113	10083.8	AGGCACGGTCG		2-113	9390.47	GCGTTTATGGG
1-114	9994.44	GTCTCTTCAGA		2-114	9367.33	AGATGCTATTC
1-115	9915.48	ATTAATCCGCC		2-115	9273.1	CGCTCCCGCGC
1-116	9297.23	GCCTTCTGTCT		2-116	9233.08	AGACATAGGGT
1-117	9244.49	TTGTCGTTTGA		2-117	9103.45	CACAAGACCCA
1-118	9044.41	TACAGGGTCTA		2-118	9019.09	TTGGACGCGGT
1-119	8877.51	GACGGCCCGGC		2-119	8789.73	GCGGTGAGAGG
1-120	8870.63	GATGCGATGGC		2-120	8554.47	CTCTCGGGCTG
1-121	8753.33	ATCCTTGGTGG		2-121	8348.94	TTTCCAAGGTA
1-122	8717.76	CGGCCTCCTTC		2-122	8299.25	ATGCGGGCGCA
1-123	8640.24	ACGGACTATCC		2-123	8257.86	TCTATTGCTTA
1-124	8559.79	GCGCGCTGTCT		2-124	8126.67	AAAGTCCGTGA
1-125	8086.96	CCGCCAGGGGT		2-125	8049.86	CTGAAACTCCA
1-126	8025.11	AGACGTGTGGT		2-126	7849.22	TGGGCGGGGTG
1-127	7857.7	AGTTGGCGTCG		2-127	7719.8	CTCTCTACTTG
1-128	7600.38	ATTAAGGTGTG		2-128	7530.78	AGGTGCTTTAC
1-129	7382.8	AGTTACCGGAA		2-129	7488.62	GGAGGCCGCAT
1-130	7346.67	GTTGTCCTGTT		2-130	7426.79	GTTCGTACTAG
1-131	7145.38	TACTTTCGGGG		2-131	6948.81	CGGTCGCCCAG
1-132	7131.58	AGAACGCGGAC		2-132	6925.53	AACCTATTGGT
1-133	7095.43	TGCGGGCCCTC		2-133	6629.9	GGGTTGCCTCC
1-134	7088.13	GTTACCTGTTC		2-134	6539.87	AGGCTAAGACG
1-135	6928.23	GTCTTCCATCT		2-135	6074.53	GTGGTCGGCCC
1-136	6045.89	TGCCCCGTTTG		2-136	5088.04	CAGGGATCTGG
1-137	5729.5	CAACGCAGGGT		2-137	4985.92	GATGCTGACCC
1-138	5678.86	GGCGACCCAAT		2-138	4871.6	TGTGGAGGTAT
1-139	5466.22	CACTCGGGTAC		2-139	4720.52	TAACCGTCAAG
1-140	4546.43	CTTGTCTGTCG		2-140	4711.57	GTTAGTCTCCA
1-141	4242.15	CGACTCTTTCC		2-141	4586.09	TTGGGGATCGA
1-142	4148.47	GGCCCCGTCAC		2-142	4486.01	GGGATTTTAGC
1-143	3950.85	TCGCGCCGCGG		2-143	4337.78	ACTGACGTGAG
1-144	3868.92	TCTGTGGAAGG		2-144	4277.72	TGGGCGGGGTG
1-145	3543.65	TGATCTCTCCT		2-145	4135.44	TTCACTAGGAG
1-146	3517.13	CTCACAAGGAA		2-146	3989.87	CGGCGCCCCGC
1-147	2974.9	GGGCCGGTTAG		2-147	3926.94	GGTCGGCAGGC
1-148	2914.36	TGGGGACGAC		2-148	3901.07	GCGTTCATTGC
1-149	2673.4	GGTTTCCTGTA		2-149	3851.26	TGCGGTTCGCC
1-150	2373.12	CCACCCAGTAA		2-150	3787.59	GTCAGGTGGAT
1-151	2247.72	TCGGACGTACT		2-151	3730.23	GCCCCCGTGTA
1-152	1852.72	GGTTTCGGGAC		2-152	3553.6	GTCAGCGGGGA
1-153	1828.6	GTCCTTGTGAC		2-153	3350.58	TGTCTCCGAGT
1-154	1630.81	GTCCAGTGGGC		2-154	3322.66	GGGGTGGATTC
1-155	1425.66	GGATCCGAGGG		2-155	3225.91	GGTTCCCTCCT
1-156	1355.16	TCGTCTCGTGG		2-156	2895.31	GCGGTGCAGTG
1-157	1228.76	TCTCCGGCCAG		2-157	2278.88	GCCTTGTCAAT
1-158	1132.47	CGCTTCTCGGC		2-158	2072.49	CTCCTCAACGT
1-159	1058.08	CCGGCGCCGCC		2-159	1824.56	CTCCTCAACGT
1-160	937.5	TGTCATGGTAC		2-160	1776.8	AATCGGGGTAT
1-161	913.284	GCCCATCGTTT		2-161	1652.78	ACTCTCGGTTC
1-162	603.325	GACACCGCCGT		2-162	1219.05	TACAGGGTATT
1-163	600.368	ATGTTCCTCCT		2-163	1013.17	GAAGGGCACCA
1-164	574.747	GGCAACCCATC		2-164	1004.89	GTCACCTGTCT
1-165	561.326	TGTTTCTATAA		2-165	917.852	GAAGGGCACCA
1-166	526.427	CCTGCAATACA		2-166	687.552	AGGACTGCTAG
1-167	525.618	GGGTGGGTCCT		2-167	639.772	AGGAGATACTC
1-168	492.063	ACACTTTCCGC		2-168	597.964	GTGGGTGCTAC
1-169	490.864	TTCGGATACCC		2-169	564.189	CTCACGGTATG
1-170	450.754	CCTGCAATACA		2-170	563.651	CTCCTCTTACG
1-171	403.046	CCCCGCCAGAT		2-171	557.709	TGCTGTTCGTC
1-172	396.613	TTGTCCACGGC		2-172	540.674	CCATTCTCCCT
				2-173	530.364	AGGAGATACTC
				2-174	481.183	GTTAGCCCTAG
				2-175	468.88	CAGGCACGTGG
				2-176	446.488	AGACCTTAGGG
				2-177	395.726	CAAATGCTGCC
